# Supplementary material for: Effective Dose Range of Intrathecal Isobaric Bupivacaine to Achieve T5–T10 Sensory Block Heights for Elderly and Overweight Patients: An Observational Study
Source: Medicina (Kaunas). 2023 Mar 1;59(3):484. doi: 10.3390/medicina59030484 (PMC10057130; doi:10.3390/medicina59030484)
Supplement: Supplementary file 1 [file medicina-59-00484-s001.zip]

Archive with 1 entries (1 files):
- medicina-2230908-supplementary.pdf
